# Supplementary material for: Flash Communication: Properties and Applications of a Pentavalent Bromoantimony Lewis Acid
Source: Organometallics. 2026 Jan 15;45(3):334–8. doi: 10.1021/acs.organomet.5c00468 (PMC12892314; doi:10.1021/acs.organomet.5c00468)
Supplement: Supplementary file 2 [file om5c00468_si_002.xyz]

16
1
  Sb         -2.07580481615627      0.00001142379370      0.02948676814060
  Cl          1.75086265598573      3.10512534499192      0.09183332385469
  Cl          4.47541141082566      1.55635984932536     -0.03605212701576
  Cl          4.47538704552940     -1.55642667614518     -0.03602454274375
  Cl          1.75081323482738     -3.10514573385390      0.09189505543575
  Cl         -3.45727894100194     -1.67624851630708      0.82216877491286
  Cl         -3.45717275607464      1.67614322299955      0.82261074717535
  Cl         -2.48810837623918      0.00018672940047     -2.22518271705154
  O          -0.58804454225256      1.29864296461434      0.20743262320118
  O          -0.58806639425770     -1.29862661222423      0.20745847942652
  C           0.61027606283375      0.69578366396113      0.14729305615504
  C           1.79884412169808      1.39957665902423      0.09000020689837
  C           0.61026701679781     -0.69578284614944      0.14730956783083
  C           3.00159660680325      0.69656510548951      0.03632869668165
  C           1.79882171447504     -1.39959767825019      0.09002949745066
  C           3.00158595620617     -0.69660690067020      0.03634258964754

12
o-chloranil
  Cl         -2.42876795780961      0.82989357963628      0.02451016385982
  Cl         -0.81130347209054      3.50794455249183      0.02323453837425
  Cl          2.23860019878719      3.50778463981310      0.02431372242935
  Cl          3.85578166329153      0.82956348375526      0.02664999702473
  O          -0.64728722831452     -1.48761679817432      0.02650525757718
  O           2.07405365351653     -1.48776081852180      0.02744542180150
  C          -0.05560939935647     -0.44803775502996      0.02600134653043
  C           1.48248872208329     -0.44812099623555      0.02664616681257
  C           2.15988597399550      0.86046237479828      0.02600508894852
  C           1.44944971723859      2.00326991889662      0.02500850391488
  C          -0.02231175583926      2.00334706432465      0.02450842616548
  C          -0.73286913550222      0.86061440424561      0.02502108656130

4
SbCl3
  Sb          1.54602159003923     -0.90476000438499      0.18884491035276
  Cl          1.57385473731646     -0.90475807165937      2.53593709226312
  Cl          0.03006328127569      0.86370403291409     -0.10025264160547
  Cl          0.03007080731116     -2.67323096332452     -0.10025005995992

16
2
  Sb         -2.07448242472388      0.00000764184605      0.03356737480346
  Cl          1.76041573302146      3.10524345294737      0.09551862838074
  Cl          4.48285370493950      1.55648977600518     -0.07149225884991
  Cl          4.48283165952215     -1.55655425893228     -0.07145660792177
  Cl          1.76037053497394     -3.10526396836270      0.09559449977275
  Br         -3.54755934526215     -1.80417877078227      0.86284509505343
  Br         -3.54744615895763      1.80403820485673      0.86336335992172
  Br         -2.42189068559038      0.00022576186027     -2.38935039857771
  O          -0.57607427932639      1.29639038519857      0.25249060606883
  O          -0.57609486638269     -1.29637636399119      0.25252115896391
  C           0.62003887425750      0.69629070028479      0.17746233652234
  C           1.80814956126082      1.39921313658055      0.09703010394987
  C           0.62003100530901     -0.69629058514115      0.17748182093613
  C           3.01006356696418      0.69651992053739      0.02513560257695
  C           1.80812914704758     -1.39923429186828      0.09706590572959
  C           3.01005397294697     -0.69656074103905      0.02515277266967

4
SbBr3
  Sb          1.57823296425296     -0.90475996978882      0.16933279428649
  Br          1.63807739996633     -0.90475780175227      2.67066197580060
  Br         -0.01815401291882      0.99346107589362     -0.15785910081087
  Br         -0.01814593535793     -2.80298831080732     -0.15785636822574

9
OMe2
  O          -2.68114061033922      1.83651665101221      0.00062744857201
  C          -1.28583061231413      1.79856976088217      0.00027828552513
  H          -0.97746522899966      0.75360326386595     -0.00120837676985
  H          -0.85402292763137      2.28481174054333     -0.88522082460209
  H          -0.85362429969032      2.28240050955044      0.88690599850846
  C          -3.18288650599301      3.13914068298334      0.00238777831978
  H          -2.86961167879243      3.70898841847906     -0.88298967816072
  H          -4.27082558196143      3.08116440476749      0.00245755294205
  H          -2.86937174427844      3.70666336791601      0.88917291566523

25
1•OMe2
  Sb         -0.17858108369039     -4.07990238325903     -5.10215560284798
  O          -0.68955379587049     -2.14929729470484     -5.16225317269226
  O          -0.73000345267157     -3.88270410852003     -3.19154816764647
  C          -0.89991858514696     -1.67445708004457     -3.93170152034613
  C          -0.92108566351961     -2.59706827409951     -2.88195507545755
  C          -1.07819640109102     -2.16341365860674     -1.57703179943442
  C          -1.25470390596437     -0.80466484690858     -1.31773091524271
  C          -1.23501560467486      0.11389235741271     -2.36332776543862
  C          -1.03768923402521     -0.32182807876053     -3.67310553402687
  Cl         -1.04728340812079     -3.32135273794238     -0.32060573838972
  Cl         -1.48418736659345     -0.27467093701094      0.29097805642867
  Cl         -1.44184736702902      1.78144306229278     -2.05015245542774
  Cl         -0.95789838688771      0.77454550236423     -4.98166073157721
  C           2.28718421893509     -3.51234087241580     -2.96153449493186
  O           1.80767687189610     -3.18054108204860     -4.26659315378317
  C           2.32444360884706     -1.93425118284986     -4.73751119460307
  H           3.37563082310923     -3.58172666710667     -2.98777049246244
  H           1.87751929585982     -4.47424914815030     -2.67215770599481
  H           1.94356507548210     -1.75147169068613     -5.73687659795340
  H           3.41326965405973     -1.99119909449768     -4.77667124139076
  Cl          0.80206265816639     -6.13340718022659     -4.61154384740813
  Cl         -2.19694050890985     -4.90135853601596     -5.86823539322886
  Cl          0.85599348854715     -3.86510188194739     -7.17682934506250
  H           1.98272548901319     -2.75445465947868     -2.23712265015226
  H           2.02106496027943     -1.11952394678884     -4.07722542092963

25
2•OMe2
  Sb         -0.21594783697137     -4.11580143697932     -5.13013934366100
  O          -0.72164773952976     -2.17442335800827     -5.17879867004774
  O          -0.75689547260547     -3.90191299263241     -3.20931074224827
  C          -0.90568813595043     -1.69440619527616     -3.94866364752564
  C          -0.92366242652292     -2.61587371047436     -2.89712505183673
  C          -1.04363504559888     -2.17722348096572     -1.58942437916804
  C          -1.19308299940247     -0.81578235739733     -1.32883591207517
  C          -1.17785465806770      0.10142446925234     -2.37621072656467
  C          -1.01118001354460     -0.33862826509237     -3.68840928880710
  Cl         -1.00166086908823     -3.33363085091780     -0.33173109903719
  Cl         -1.38343973580144     -0.27979403299574      0.28309289381450
  Cl         -1.35229094703143      1.77248882045350     -2.06133609449353
  Cl         -0.93135490997256      0.75503834173497     -4.99935916696713
  C           2.26437658430524     -3.45653450163871     -2.92181859966597
  O           1.79225088612966     -3.13986123664871     -4.23006608248213
  C           2.30000816060823     -1.88936622363439     -4.69049733060707
  H           3.35241664387987     -3.54393884165276     -2.93860181483699
  H           1.83835858467076     -4.40431116235021     -2.60925497917885
  H           1.90100692737419     -1.68543183380603     -5.67895045237043
  H           3.38892828332065     -1.93852621398316     -4.75093963976042
  Br          0.83703552055214     -6.31132415001996     -4.59842216684372
  Br         -2.39036546199859     -4.96826916400833     -5.92462051724711
  Br          0.89476890971498     -3.87774002903437     -7.34948738564225
  H           1.97064490529188     -2.68167222274940     -2.20989092279319
  H           2.00714222623825     -1.08360379117526     -4.01352083995410
